# Supplementary material for: An Ecological Study on the Mortality Impact of the COVID-19 Pandemic According to Country Development Status and Pandemic Years
Source: Epidemiologia (Basel). 2026 Apr 6;7(2):50. doi: 10.3390/epidemiologia7020050 (PMC13115391; doi:10.3390/epidemiologia7020050)
Supplement: Supplementary file 1 [file epidemiologia-07-00050-s001.zip]

Archive with 10 entries (10 files):
- Figure S1 STROBE Flowchart.pdf
- Figure S3. Univariate Regression Trends Stratified by Human Development Index (HDI).jpg
- t_test_results.xlsx
- Figure S2. Univariate Regression Trends Stratified by Economic Capacity (GDP).jpg
- Figure S4 Marginal Effects of Significant Interaction Terms on Predicted Mortality Rates.jpg
- Supplementary material - Excess Mortality Regression Results and Diagnostics.pdf
- Sensitivity Analysis Regression Models Excluding Referenced Countries (N=165).pdf
- Supplementary material - AMR Regression Results and Diagnostics.pdf
- Supplementary Table S1.xlsx
- Supplementary Table S2 FDR Results.xlsx
