# Supplementary material for: An Ecological Study on the Mortality Impact of the COVID-19 Pandemic According to Country Development Status and Pandemic Years
Source: Epidemiologia (Basel). 2026 Apr 6;7(2):50. doi: 10.3390/epidemiologia7020050 (PMC13115391; doi:10.3390/epidemiologia7020050)
Supplement: Supplementary file 1 [file epidemiologia-07-00050-s001.zip › t_test_results.xlsx]

## Sheet: Sheet1
Variable	Developed vs Developing	Developed vs LeastDeveloped	Developing vs LeastDeveloped
DEMOCRACY	h=1, t(110.0)=9.27, p=1.82e-15	h=1, t(94.4)=14.18, p=4.07e-25	h=1, t(127.9)=4.67, p=7.55e-06
OBESITY	h=0, t(79.8)=-1.86, p=6.62e-02	h=1, t(68.6)=6.79, p=3.25e-09	h=1, t(131.0)=10.94, p=3.52e-20
GDP	h=1, t(46.9)=9.54, p=1.46e-12	h=1, t(40.1)=12.05, p=6.74e-15	h=1, t(77.6)=7.24, p=2.77e-10
DIABETS	h=1, t(97.0)=-2.92, p=4.41e-03	h=0, t(84.1)=1.36, p=1.76e-01	h=1, t(130.3)=4.68, p=7.11e-06
GINI	h=1, t(108.3)=-10.21, p=1.52e-17	h=1, t(93.9)=-9.84, p=4.09e-16	h=0, t(127.9)=0.40, p=6.91e-01
HYPER	h=1, t(84.0)=-5.94, p=6.29e-08	h=1, t(77.1)=-3.16, p=2.23e-03	h=1, t(129.2)=3.39, p=9.13e-04
CARDIO	h=1, t(61.9)=2.51, p=1.47e-02	h=0, t(79.1)=1.97, p=5.26e-02	h=0, t(103.2)=-0.41, p=6.85e-01
DENSITY	h=0, t(40.3)=1.33, p=1.91e-01	h=0, t(40.2)=1.40, p=1.70e-01	h=0, t(130.0)=0.82, p=4.16e-01
GDPNOMINAL	h=1, t(46.6)=2.42, p=1.96e-02	h=1, t(40.0)=3.08, p=3.77e-03	h=0, t(76.4)=1.97, p=5.20e-02
HDI	h=1, t(98.2)=8.90, p=2.95e-14	h=0, t(55.0)=-0.75, p=4.54e-01	h=0, t(55.0)=-0.87, p=3.91e-01
IHDI	h=1, t(103.3)=-8.97, p=1.42e-14	h=1, t(67.5)=-18.22, p=9.22e-28	h=1, t(108.1)=-9.63, p=3.29e-16
GII	h=1, t(82.1)=-8.86, p=1.36e-13	h=1, t(57.2)=-16.10, p=6.58e-23	h=1, t(103.9)=-8.16, p=8.43e-13
LIFEEXPECTANCY	h=1, t(113.4)=11.68, p=3.51e-21	h=1, t(70.4)=19.16, p=1.22e-29	h=1, t(96.3)=10.07, p=1.02e-16
LUNGDIASES	h=1, t(58.2)=8.48, p=9.42e-12	h=1, t(62.5)=10.11, p=8.85e-15	h=1, t(120.7)=2.94, p=3.92e-03
MEDIANAGE	h=1, t(115.9)=10.87, p=2.06e-19	h=1, t(91.3)=27.14, p=1.68e-45	h=1, t(127.5)=11.76, p=4.51e-22
65	h=1, t(109.3)=12.19, p=4.12e-22	h=1, t(55.9)=24.83, p=7.18e-32	h=1, t(100.2)=7.95, p=2.94e-12
6425	h=1, t(115.4)=2.65, p=9.27e-03	h=1, t(91.3)=17.10, p=3.29e-30	h=1, t(128.6)=12.22, p=2.93e-23
2415	h=1, t(114.4)=-8.81, p=1.61e-14	h=1, t(93.4)=-24.14, p=6.26e-42	h=1, t(123.6)=-9.69, p=7.15e-17
145	h=1, t(109.8)=-9.68, p=2.13e-16	h=1, t(85.7)=-25.62, p=6.06e-42	h=1, t(129.9)=-12.19, p=2.89e-23
40	h=1, t(106.8)=-8.63, p=6.38e-14	h=1, t(74.4)=-22.66, p=4.05e-35	h=1, t(119.3)=-12.43, p=2.91e-23
UNEMPLOYMENT	h=1, t(112.4)=-3.94, p=1.42e-04	h=0, t(84.6)=-0.88, p=3.80e-01	h=1, t(126.3)=2.46, p=1.53e-02
