# Supplementary material for: An Ecological Study on the Mortality Impact of the COVID-19 Pandemic According to Country Development Status and Pandemic Years
Source: Epidemiologia (Basel). 2026 Apr 6;7(2):50. doi: 10.3390/epidemiologia7020050 (PMC13115391; doi:10.3390/epidemiologia7020050)
Supplement: Supplementary file 1 [file epidemiologia-07-00050-s001.zip › Supplementary Table S1.xlsx]

## Sheet: Sheet1
Factors	Variables	Description	Year	N	Mean±SD	Min	Max
Health	Prevalance of Obesity among adults	The percentage of adults in the population classified as obese based on Body Mass Index (BMI ≥ 30).	Average of 2020,2021,2022	174	20.96 ± 11.03	1.91333	47.9533
	Diabetes prevalence (% of population ages 20 to 79)	The proportion of adults aged 20–79 diagnosed with diabetes, indicating the burden of the disease.	2021	174	8.31 ± 5.02	1.1	30.8
	Prevalence rate of hypertension in adults aged 30-79	The percentage of adults aged 30–79 who have high blood pressure, a major risk factor for cardiovascular diseases.	2019	174	36.67 ± 6.81	20.7	56.4
	Prevalance of Chronic respiratory diseases	The proportion of people affected by long-term respiratory conditions such as asthma and chronic obstructive pulmonary disease (COPD).	Average of 2020,2021	174	0.07 ± 0.03	0.0259666	0.164058
	Prevalance of Cardiovascular Diseases	The percentage of the population diagnosed with heart-related conditions, including heart attacks, strokes, and other cardiovascular disorders.	2021	174	0.08 ± 0.04	0.0320496	0.182244
Demography	Population density	The number of people living per square kilometer or mile of land area.	Average of 2020,2021,2022	174	323.25 ± 1702.15	2.14367	21027.3
	Proportion of people over 65	The proportion of people aged 65 and older in the overall population.	Average of 2020,2021,2022	174	0.10 ± 0.07	0.0131439	0.291125
	Proportionof people between 64-25	The percentage of individuals aged 25 to 64 in the total population.	Average of 2020,2021,2022	174	0.48 ± 0.09	0.2645	0.728756
	Proportion of people between 24-15	The share of the population aged 15 to 24 as a percentage of the total.	Average of 2020,2021,2022	174	0.16 ± 0.04	0.0907824	0.226446
	Proportion of people between 14-5	The percentage of the total population that is between 5 and 14 years old.	Average of 2020,2021,2022	174	0.18 ± 0.06	0.0807149	0.30683
	Proportion of people between 4-0	The percentage of the total population that falls within the 0 to 4 age group.	Average of 2020,2021,2022	174	0.09 ± 0.04	0.030905	0.189098
	Median age	The age that divides the population into two equal halves — half younger, half older — often used to assess population aging.	Average of 2020,2021,2022	174	29.40 ± 9.51	14.3617	48.115
	Life expectancy	The average number of years a newborn is expected to live, assuming current mortality rates remain constant.	Average of 2020,2021,2022	174	71.81 ± 7.88	36.5643	84.4247
Structural and political	Democracy Index	A score that evaluates the state of democracy in a country based on electoral processes, civil liberties, political participation, and functioning of government.	Mostly average of 20,21,22. if not last available data used.	174	5.38 ± 2.32	1.16333	9.79
	Gini	The Gini coefficient is a measure of income inequality within a population, where 0 represents perfect equality and 1 represents perfect inequality	Mostly average of 20,21,22. if not last available data used.	174	0.69 ± 0.13	0.385907	1
Economic	GDP Nominal	The total market value of all goods and services produced in a country in a given year, not adjusted for inflation.	Average of 2020,2021	174	796984617871.98 ± 2874918922687.90	251366667	23700000000000
	GDP per Capital	GDP Nominal divided by the population, indicating the average income or output per person.	Average of 2020,2021	174	16442.33 ± 23331.03	224.911	125208
	Unemployment Rate	The percentage of the labor force that is jobless and actively seeking employment.	Average of 2020,2021	174	7.70 ± 5.86	0.136667	34.152
Socioeconomic	Inequality-adjusted HDI (IHDI)	A version of the Human Development Index (HDI) that accounts for inequality in income, education, and life expectancy.	Average of 2020,2021	174	19.75 ± 11.32	1.82528	45.4901
	Human Development Index (HDI)	A composite index measuring average achievement in three basic dimensions: life expectancy, education, and income.	Average of 2020,2021	174	13.51 ± 3.16	5.63477	20.8914
	Gender Inequality Index (GII)	A measure reflecting gender-based disadvantage in reproductive health, empowerment, and labor market participation.	Average of 2020,2021	174	44.56 ± 40.78	0.625667	163.705
Variable	Where	Source	Data year	Reference Country
Unemployment	micronesia	https://www.globaldata.com/data-insights/macroeconomic/the-unemployment-rate-of-micronesia-220014/	2010
Unemployment	marsall islands	https://data.worldbank.org/indicator/SL.UEM.TOTL.NE.ZS?locations=MH	2021
Unemployment	Seychelles	https://www.statista.com/statistics/730913/unemployment-rate-in-seychelles/	2020,2021,2022
Unemployment	Isle of Man	https://www.three.fm/news/isle-of-man-news/april-saw-rise-in-unemployment/#:~:text=The%20government%20says%20the%20statistics,of%20just%200.7%20per%20cent.	2025
Unemployment	Ukraine	https://data.worldbank.org/indicator/SL.UEM.TOTL.ZS?view=map&year=2022	2020.2
Gdp per capita	Eritrea	https://www.statista.com/statistics/510486/gross-domestic-product-gdp-per-capita-in-eritrea/	2019
Gdp per capita	Gibraltar	https://www.investmentmonitor.ai/features/why-gibraltar-matters-to-the-uk-and-spain/?cf-view	2021
Gdp per capita	South Sudan	https://data.worldbank.org/indicator/NY.GDP.PCAP.CD	2015
Gdp per capita	Venezuela	https://www.imf.org/en/Publications/WEO/weo-database/2023/October/weo-report?c=299,&s=NGDP_RPCH,NGDPD,PPPGDP,NGDPRPPPPC,NGDPDPC,PPPPC,PCPIPCH,LUR,LP,&sy=2018&ey=2023&ssm=0&scsm=1&scc=0&ssd=1&ssc=0&sic=0&sort=country&ds=.&br=1	2020,2021,2022
Gdp per capita	Isle Of Man	https://data.worldbank.org/indicator/NY.GDP.PCAP.CD	2020.2
Gdp Nominal	Eritrea	https://en.wikipedia.org/wiki/Eritrea	2019
Gdp Nominal	Gibraltar	https://en.wikipedia.org/wiki/Economy_of_Gibraltar	2018
Gdp Nominal	Isle of Man	https://data.worldbank.org/indicator/NY.GDP.MKTP.CD	2020.2
Gdp Nominal	South sudan	https://data.worldbank.org/indicator/NY.GDP.MKTP.CD	2015
Gdp Nominal	Venezuela	https://www.imf.org/en/Publications/WEO/weo-database/2023/October/weo-report?c=299,&s=NGDP_RPCH,NGDPD,PPPGDP,NGDPRPPPPC,NGDPDPC,PPPPC,PCPIPCH,LUR,LP,&sy=2018&ey=2023&ssm=0&scsm=1&scc=0&ssd=1&ssc=0&sic=0&sort=country&ds=.&br=1	2020,2021,2022
Diabetes prevalence	Gibraltar	https://www.gibraltar.gov.gi/press-releases/gha-marks-diabetes-awareness-month-with-a-number-of-events-8432021-7429#:~:text=According%20to%20the%20latest%20statistics,risk%20of%20developing%20the%20condition.	2021
Gini	Venezuela	https://data.worldbank.org/indicator/SI.POV.GINI?locations=VE	2006	Colombia
Gini	Solomon Islands	https://data.worldbank.org/indicator/SI.POV.GINI?locations=ID	2013	Indonesia
Democracy Index	Seychelles	https://www.democracymatrix.com/ranking	2020	Peru
Democracy Index	Lebanon	https://www.democracymatrix.com/ranking	2020	Morocco
Democracy Index	Solomon Islands	https://www.democracymatrix.com/ranking	2020	Burkina Faso
Democracy Index	Marshall Islands	https://freedomhouse.org/country/portugal/freedom-world/2023	2023	Portugal
Democracy Index	Micronesia	https://freedomhouse.org/country/portugal/freedom-world/2023	2023	Portugal
Democracy Index	South Sudan	https://www.democracymatrix.com/ranking	2020,2021,2022	Sudan
Democracy Index	Somolia	https://www.democracymatrix.com/ranking	2020,2021,2022	Afghanistan
Democracy Index	Maldives	https://www.democracymatrix.com/ranking	2020	Burkina Faso
Democracy Index	São Tomé and Príncipe	https://www.democracymatrix.com/ranking	2020	Botswana
			2022
