# Supplementary material for: An Ecological Study on the Mortality Impact of the COVID-19 Pandemic According to Country Development Status and Pandemic Years
Source: Epidemiologia (Basel). 2026 Apr 6;7(2):50. doi: 10.3390/epidemiologia7020050 (PMC13115391; doi:10.3390/epidemiologia7020050)
Supplement: Supplementary file 1 [file epidemiologia-07-00050-s001.zip › Supplementary Table S2 FDR Results.xlsx]

## Sheet: Sheet1
Model	Predictor Variable	Original p-value	Adjusted p-value (FDR)	Status
Analysis 1A	Diabetes	0.0152	0.0183	Significant
	Obesity	0.0000	0.0000	Significant
	Gini Index	0.0011	0.0016	Significant
	GDP	0.0319	0.0319	Significant
	Hypertension	0.0008	0.0016	Significant
	Age > 65	0.0000	0.0000	Significant
Analysis 1B	Diabetes	0.0352	0.0440	Significant
(Interaction	Obesity	0.0005	0.0032	Significant
Model)	Cardiovascular	0.9662	0.9662	Not Sig.
	Democracy Index	0.0043	0.0131	Significant
	Density	0.0111	0.0209	Significant
	GDP	0.0044	0.0131	Significant
	IHDI	0.2675	0.2866	Not Sig.
	GII	0.0067	0.0164	Significant
	Hypertension	0.0110	0.0209	Significant
	Life Expectancy	0.0268	0.0367	Significant
	Median Age	0.0005	0.0032	Significant
	Age > 65	0.3600	0.3724	Not Sig.
	Unemployment	0.0135	0.0239	Significant
	Diabetes : Hypertension	0.0239	0.0358	Significant
	Diabetes : Unemployment	0.0202	0.0325	Significant
	Cardiovascular : GDP	0.0295	0.0385	Significant
	Cardiovascular : Hypertension	0.0010	0.0048	Significant
	Cardiovascular : Life Expectancy	0.0567	0.0629	Not Sig.
	Democracy : GDP	0.0021	0.0080	Significant
	Democracy : GII	0.0505	0.0582	Not Sig.
	Democracy : Median Age	0.0004	0.0032	Significant
	Democracy : Age > 65	0.0020	0.0080	Significant
	Density : IHDI	0.0421	0.0506	Borderline
	Density : Hypertension	0.0077	0.0164	Significant
	Density : Age > 65	0.0269	0.0367	Significant
	GDP : Age > 65	0.0206	0.0325	Significant
	GII : Age > 65	0.0065	0.0164	Significant
	Hypertension : Life Expectancy	0.0073	0.0164	Significant
	Hypertension : Age > 65	0.0000	0.0002	Significant
	Median Age : Unemployment	0.0000	0.0002	Significant
Analysis 2A	Hypertension	0.0012	0.0024	Significant
	Life Expectancy	0.0125	0.0125	Significant
	Lung Diseases	0.0007	0.0024	Significant
	Unemployment	0.0038	0.0051	Significant
Analysis 3A	Diabetes	0.0132	0.0132	Significant
	Obesity	0.0011	0.0022	Significant
	Gini Index	0.0120	0.0132	Significant
	Age > 65	0.0000	0.0000	Significant
Analysis 4A	Obesity	0.0005	0.0008	Significant
	Age > 65	0.0000	0.0000	Significant
	Age 5 to 14	0.3264	0.3264	Not Sig.
Analysis 5A	Diabetes	0.0007	0.0012	Significant
	Obesity	0.0000	0.0000	Significant
	Gini Index	0.0310	0.0310	Significant
	GDP	0.0017	0.0022	Significant
	Age > 65	0.0000	0.0000	Significant
Analysis 6A	Obesity	0.0006	0.0009	Significant
	Hypertension	0.9449	0.9449	Not Sig.
	Age > 65	0.0000	0.0000	Significant
Analysis 7A	Diabetes	0.0024	0.0040	Significant
	Obesity	0.0000	0.0000	Significant
	Gini Index	0.0117	0.0134	Significant
	Democracy Index	0.0134	0.0134	Significant
	Age > 65	0.0000	0.0000	Significant
Analysis 8A	Diabetes	0.0009	0.0009	Significant
	Obesity	0.0000	0.0000	Significant
	Age > 65	0.0000	0.0000	Significant
Analysis 9A	Obesity	0.0003	0.0005	Significant
	Democracy Index	0.0047	0.0056	Significant
	GDP	0.0000	0.0000	Significant
	GII	0.0963	0.0963	Not Sig.
	Hypertension	0.0000	0.0000	Significant
	Median Age	0.0000	0.0000	Significant
Analysis 10A	Gini Index	0.0465	0.0465	Significant
	GDP	0.0010	0.0014	Significant
	Age > 65	0.0000	0.0000	Significant
Note: Significance is determined at the adjusted alpha level of 0.05. "Borderline" indicates an adjusted p-value marginally above the standard threshold but noteworthy for exploratory contexts.
